# Supplementary material for: Challenges of Salinity Intrusion and Drought Stress on Olive Tree Cultivation on Mljet Island
Source: Plants (Basel). 2024 Sep 11;13(18):2549. doi: 10.3390/plants13182549 (PMC11435225; doi:10.3390/plants13182549)
Supplement: Supplementary file 1 [file plants-13-02549-s001.zip]

Archive with 1 entries (1 files):
- plants-3165024-supplementary.pdf
